# Supplementary material for: Improvement of the Electronic—Neuronal Interface by Natural Deposition of ECM
Source: Materials (Basel). 2021 Mar 12;14(6):1378. doi: 10.3390/ma14061378 (PMC7999149; doi:10.3390/ma14061378)
Supplement: Supplementary file 1 [file materials-14-01378-s001.zip]

Archive with 5 entries (4 files):
- Supplementary files/Supplementary Videos/
- Supplementary files/Supplementary Videos/Supplementary Video 1.mp4
- Supplementary files/Supplementary Videos/Supplementary Video 2.mp4
- Supplementary files/Supplementary Videos/Supplementary Video S3.mp4
- Supplementary files/materials-1098683 SM final.docx
